# Supplementary material for: Socioeconomic outcomes of agricultural land use change in Southeast Asia
Source: Ambio. 2022 Feb 18;51(5):1094–109. doi: 10.1007/s13280-022-01712-4 (PMC8931142; doi:10.1007/s13280-022-01712-4)
Supplement: Supplementary file 1 — Supplementary file1 (XLSX 104 kb) [file 13280_2022_1712_MOESM1_ESM.xlsx]

## Sheet: Title page
Ambio
Electronic Supplementary Material
This supplementary material has not been peer reviewed.
Title: Socioeconomic outcomes of agricultural land use change in Southeast Asia
Authors: Jonas L Appelt, Diana C Garcia Rojas, Peter H Verburg, Jasper van Vliet

## Sheet: 1 Case coding sheet
Case information																									Study type									Land Use Change															Socio-economic impacts
Case ID	Study ID	Study short	Period		Country	Cordinates		No. of HH included	General description of study	Method - LUC					Type of LU study		LU type/crop								Land governance regime				Conditions included in the case					Agricultural intensification						Agricultural disintensification			Agricultural expansion			Agricultural contraction			Impacts of LUC
			Start year	End year		Latitude	Longitude			Remote sensing/data set	Documents/existing mapping	Survey/interviews	Fieldwork observations/own mapping	Other	Change over time	Time-space substitution	Rice system	Oil palm	Rubber	Aquaculture	Forestry/Tree plantation	Agroforestry	Other specific crop	Mixed/unclear	Smallholder development	ELC development	Land conservation	State policies	Subsistence => Cash crops	Concession (ELC)	Contract farming	Local intervention/support (e.g. from NGO)	Resettlement of community	Agricultural intensification	Shortening of fallow periods (SC system)	Shifting cultivation => Permanent crops	Increased use of inputs (pesticides and fertilizer)	Change in irrigation or water management	Increased mechanization/new technology	Agricultural disintensification	Crop change	Decresed use of inputs (pesticides/fertilizer)	Agricultural expansion	Expansion of existing crop type	Expansion with new crop type	Agricultural contraction	Change away from shifting cultivation	Loss of area due to urbanization	Income/poverty/wealth/capital accumulation
1-1	1	Cramb et al. 2000	1982	1990	Philippines	8.71	117.73	120	Government program/intervention promoting conservation agriculture to combat soil degradation.		1	1	1		1							1					1					1		1		1													1
1-2	1	Cramb et al. 2000	1984	1991	Philippines	11.19	122.69	94	Government program/intervention promoting conservation agriculture and agroforestry to combat soil degradation.		1	1	1		1							1					1					1		1		1													0
2	2	Nguyen & Maso 2000	1999		Vietnam	20.7	105.96	60	Look into differences in use of fertilizers for low, medium, and high income HHs.			1				1	1								1									1			1												1
3	3	Shively 2001	1995	1997	Philippines	8.71	117.58	108	Impact of increased irrigation on land use and livelihoods of both low-land and up-land farmers.			1				1								1	1									1				1											1
4	4	Berg 2002	1999		Vietnam	10.19	105.96	120	Study on pesticide use and yields for rice and rice-fish systems under normal/modern conditions and when farmers use Integrated Pest Management.			1				1	1			1							1					1								1		1							1
5	5	Crisostomo & Molina 2002	1998	1999	Philippines	15.5	120.84	676	Study on the impact of exposure and use of pesticides on pregnant women and risk of abortion in two municipalities in the Philippines.			1				1	1										1					1								1		1
6	6	Suwonkerd et al. 2002	1983	1995	Thailand	19.13	98.87		Study on what impacts malaria, including looking into how landscape structure/use impact malaria vectors in Northern Thailand.	1					1									1	1																		1	1
7	7	Wezel et al. 2002	1993	1998	Vietnam	21	104.33	100	Study on agricultural practices in six black thai villages in northwest Vietnam, with a focus on the transition from upland rice-shifting cultivation to growing of maize and cassava.		1	1			1								1		1				1					1		1													1
8	8	Carpenter 2003	1996	2000	Philippines	9.73	124.1	9	Study on the transition of farmers in Bohol, Philippines, from green revolution/modern rice farming to organic rice farming.			1			1		1										1					1								1	1
9	9	Tuong et al. 2003	1995	2000	Vietnam	9.37	105.45		The study describes the impacts of sluice construction on local agriculture, soil quality/salinity, and income generation in province in Southern Vietnam.	1					1		1								1							1		1				1											1
10	10	Shively & Pagiola 2004	1995	1999	Philippines	8.71	117.58	575	The study describes the impact of increase irrigation (intensification) of rice production on employment, income and on incentive for deforestation/agricultural expansion.			1			1		1								1									1				1											1
11	11	Thongmanivong et al. 2005	1952	2000	Laos	18.02	102.39	59	The study describe land use changes in a village in central Laos over a multidecadal time-scale, using aerial photos and verbal histories of villagers.	1					1									1	1				1		1			1		1													1
12	12	Pant et al. 2005	1999	2000	Thailand	15.58	102.94	234	The study describes different versions of Integrated agriculture-aquaculture systems in Northern Thailand, including differences in use of livestock, fertilizer and profit.			1				1				1				1	1									1			1	1											1
13	13	Hansen 2005	1972	2002	Malaysia	3.74	113.85	-	The study describes the general land use change in the watershed over three decades, including how land use has impacted the local populations livelihoods.	1					1			1								1			1	1													1		1				1
14	14	Ducourtieux et al. 2005	1990	2005	Laos	20.15	102.02	800	The study investigates the impacts of the land policy implemented by the Government of Laos in the early 90', which changed local land allocation from traditional/communal to more privately owned land, with some amounts set asside. The consequenses are investigated through farmer interviews in three different regions: Sayabury (cash crops), Vientiane (intensive paddy rice), and Phongsaly (shiftin…			1			1									1				1						1	1				1
15	15	Dey & Prein 2005	1998	2000	Vietnam	20.65	106.24		The study investigates the impact of a community based aquaculture project in rice growing communities in Vietnam and Bangladesh (only Vietnam considered here). By changing from catching of wild fish to deliberate fish production, the farmers increased community and individual income.							1	1			1					1							1		1															1
16	16	Castella et al. 2006	1993	2000	Vietnam	22.31	106.08	106	The paper describes the impact of the Government of Laos' forest/land policy, which allocated land to farmers and limited the ability to open new fields for shifting cultivation. The paper shows the resulting land use and livelihood development in a number of villages in northern Vietnam.			1			1													1						1		1										1	1
17	17	Hansen & Mertz 2006	1972	2002	Malaysia	3.84	113.72	25-57	The paper describes the land use change over several decades in two villages in Sarawak, Malaysia, with a focus on transition away from shifting cultivation. Only one of the villages is included here (Rh Ranggong).	1		1			1			1								1			1	1				1	1	1							1		1				1
18	18	Hussain et al. 2006	2000	2001	Indonesia	-7.36	110.44	1001	The paper compares HHs with and without irrigation in four water systems and a control rainfed area in Indonesia. The paper focus on the impact of irrigation on HH income and poverty level.			1				1	1								1									1				1											1
19	19	Caldwell et al. 2007	1995	1996	Thailand	16.36	102.65	174	The paper compare rainfed farms in a number of sub-districts in the Khon Kaen province in Thailand. Focus in on comparing agricultural systems based on soil-climatic conditions, crops grown and income.			1				1								1	1																		1						1
20	20	Jakobsen et al. 2007	1991	2003	Vietnam	19.035	104.813	30	Study focus on impact of Vietnamese policy to reduce use of shifting cultivation other land use transitions on livelihood in a village in Northern Vietnam.	1		1			1									1				1	1					1	1	1										1	1
21	21	Lestralin & Giordano 2007	1990	2003	Laos	19.8483	102.168	20	The paper investigates impact of land degrations and government policy to combat degradation/protect forest area on local LUC and livelihoods in village in Northern Laos.		1	1	1		1									1				1	1					1	1											1			x
22	22	Linquist et al. 2007	1998	2002	Laos	20.25	102.25	93	The paper describes how farmers in Laos have reacted to restrictions in their ability for opening new shifting cultivation fields, by changing from upland rice to montane paddy rice growing. The economic results for farmers with more montane paddy area are compared with farmers with no or little montane paddy area in a number of villages. Results show positive association between montane paddy ar…			1				1	1								1				1					1		1													1
23	23	Sekhar 2007	2003		Vietnam	22.26	105.82	120	The paper describes the difference between traditional agroforestry (shifting cultivation) and "improved agroforestry systems (mono-, cash-crops) in a province in Northern Vietnam, and analyses the impacts of using improved agroforestry.			1				1								1	1				1					1		1	1												1
24	24	Tipraqsa et al. 2007	2002	2003	Thailand	15.98	102.52	16	The paper investigates the impacts of farms in two districts in Thailand using integrated farming systems - combining rice with livestock or fish - compared to commercial/rice-only farmers.			1				1				1							1							1															1
25	25	Kusters et al. 2008	1995	2004	Indonesia	-5.31	104.04		The study investigates the changes in land use and livelihoods in villages in Southern Sumatra, Indonesia. The study shows the agroforestry declined over a period of approx. 10 years, and was generally replaced by short time perennials, like pepper and coffee. The overall composition of the livelihoods did not change dramatically, and while there was some reduction in income from agroforestry, th…			1			1								1 - Production forest rasin and fruit		1									1															0
26	26	Millar & Photakoun 2008	2000	2004	Laos	19.87	103.08	32	Study investigates the HH and livelihood impacts of a project that teaches farmers to convert from subsistance to more commercially oriented livestock producers, including change from free-range rearring to dedicated feed production. The study shows that the introduced methods increased the farmers knowledge of livestock rearing and through the improved methods, various improvements to livelihood…			1			1								1 - Livestock		1							1		1															1
27	27	Nguyen & Sato 2008	2007		Vietnam	21.82	104.58	41	The study describes the land use and especially the use of forest area in a village in Northern Vietnam, and investigates the relation with this and the national policy on forest use. Focus is on the difference in land use between high, middle and low income HHs. The paper shows that high income HHs use larger forest areas, primarily for monocrop production of cinnamon.			1				1							1 - Cinnamon		1				1					1		1							1	1					1
28	28	Barney 2009	2006	2007	Laos	17.74	104.57	65	The paper describes a case where a government land concession for commecial tree plantation on village land results in an undermining of the local natural resources and induce shorter rotation times for shifting cultivation, land degradation and impacts on livelihoods and livelihood strategies.			1	1		1						1					1			1	1				1	1	1													-1
29	29	Tipraqsa & Schreinemachers 2009	2006	2007	Thailand	18.64	98.64	240	The paper describes the effect of increased market integration on small-holder rice producers in Thailand. A market integration is associated with a diversification away from only paddy rice production (including to commercial production of fruit and vegetables), increased use of chemical inputs, and an increased farm income.			1				1	1								1				1					1			1												1
30	30	Barrow et al. 2010	2006	2008	Malaysia	4.49	101.42	152	The paper focus on the land use and livelihood changes for farmers and agricultural households in the Cameron Highland in Malaysia, with a focus on how farmers have been impacted by changes to local production, how they have adaptated to changing conditions, and what broader environmental consequenses this has for the region/country.			1			1								1 - Flowers and vegetables		1									1			1												x
31	31	Dressler & Pulhin 2010	1970	2008	Indonesia	10.12	118.86	157	The paper describes the results of a study where the researchers try to understand the drivers and motivation for an agrarian shift from shifting cultivation/swidden to permanent crops in the form of paddy rice or perennial cash crops on the island of Palawan, Indonesia. The researchers use interviews and individual statements to highlight the different transition processes, and shows that some p…			1			1		1								1				1					1		1
32	32	Rist et al. 2010	2007	2009	Indonesia	-1.49	102.13		The paper describe the relationship between land use change to oil palm plantation and the economic return for small holders participating in oil palm growing under different smallholder schemes in four locations in Indonesia. In addition, the researchers describe specific problems in relation to oil palm outgrover schemes, including some of the potential conflicts for the households participatin…			1			1			1								1				1	1			1															1
33	33	Sandewall et al. 2010	1980	2006	Vietnam	22.05	104.78	169	The study describes the land use transition in Northern Vietnam, where government policies have induces increased in land area with commercial tree species, in an effort to reforest.			1	1	1	1						1							1	1					1		1													1
34	34	Feintreinie et al. 2010	2007	2010	Indonesia	-1.62	101.93	100	The study investigates the development of oil palm plantations and in particular small-holder oil palm growing in a district in Jambi province in Indonesia, and looks at the profitability of oil palm and rubber growing compared to traditional production of rice in a shifting cultivation context.			1	1		1			1	1							1			1	1	1			1		1													1
35	35	Gödecke & Waibel, 2011	2008	2009	Thailand	16.27	101.12	73	The paper uses an econometric model for HH income in a village in Thailand to investigate the impact of migration. The conclusion is that HHs can follow two strategies for increasing income: Either increasing cropland (more cropland is statistically associated with higher HH income) or diversifying out of agriculture, by having family members migrating and working in off-farm jobs (also statistic…			1	1			1								1	1														1				1	1					1
36	36	Khampone & Sato 2011	1994	2008	Laos	20.85	101.13	30	The study describes the impact of commercial rubber planting in three villages in North-western Laos, with at focus on measuring the livelihood status/impact before and after initiation of rubber production. Rubber has been specifically promoted as a cash crop in rural areas in Laos. The coding is only for one of the case villages (Hadyao, Luang Namtha district), because land use change and impac…			1			1				1						1				1					1		1													1
37	37	Lai 2011	1980	2007	Malaysia	2.86	101.36	41	The study describe the impact of expansion of oil palm plantations (both concession and small holder) in their area, with a specific focus on how this has impacted livelihood strategies and gender relationships within the HHs.			1		1	1			1								1			1	1				1		1							1		1
38	38	Newby & Cramb 2011	2006		Philippines	9.87	124.38	102	The study describe the impact of a program promoting soil and water conservation techniques, in particular the use of natural vegetation strips, with trees in fields. The program was promoted in three municipalities in the island of Bohol in the Phillipines, and the impact of adopting farmers income was measured.			1				1								1			1					1								1									1
39	39	Kasem & Thepa 2011	2008		Thailand	13.95	100.08	245	The study investigates household income of farmers engaged in mono-cropping (primarily rice), and in more diversified agriculture (primarily rice-vegetables and rice-other), in three sub-districts in Thailand. The government has had diversification projects in the area, and the authors research if divesified farmers have higher income (both per hectare and per household) and if their use of input…			1				1	1											1						1			1												1
40	40	Suneetha et al. 2011	1988	2000	Indonesia	-1.67	113.91		The paper describe three cases (in China, Japan, and Indonesia), and connect local ecosystem changes to changes in the human well-being in the area. This is specifically done by creating a set of standardized scores for changes in both biophysical and human livelihood conditions. The coding here is only for the Indonesian case, and is based on the textual description, not on the scoring of ecosys…	1					1									1	1				1	1													1		1
41	41	Berg et al. 2012	2007		Vietnam	10.109	105.962	87	The study investigates the differences in yields and income between rice farmers and rice-fish farmers using both high and low levels of pesticide in a part of the Mekong Delta in Vietnam.			1				1				1							1					1								1		1							1
42	42	Bonnin & Turner 2012	1999	2010	Vietnam	22.35	103.84	37	The paper describe how the transition from traditional to hybrid rice growing in a district in Northern Vietnam develop, with a focus on the cultural, financial and food security impacts. The study finds that villagers prefer growing traditional rice due to the taste, but for food security reasons a transition towards more use of hybrid rice is seen (also induced by government policy).			1			1		1											1						1			1
43	43	Hariyadi & Ticktin 2012	1970	2006	Indonesia	-2.5	101.45	51	The paper describes the system of shifting cultivation exercised by the Serampas people in Sumatra, Indonesia. This includes a description of the cultural importance of this agricultural system, the conflict between the people and the national part in which they are inhabitants, and the impact of a gradual transition from traditional hill rice shifting cultivation to increased agroforestry with c…			1			1							1			1				1					1		1													1
44	44	Hought et al. 2012	1990	2009	Cambodia	14.0475	103.072	32	The paper describes the general land use changes in a local area in Cambodia, with a focus on the expansion of agricultural area due to increased demand for cassava feedstock for biofuel production.	1			1		1								1 - Cassava		1				1														1		1				x
45	45	Julia & White 2012	1985	2008	Indonesia	0.28	110.44		The paper describes the impact of expansion of oil palm plantation in a community in Kalimantan, Indonesia. The focus is on the impact of the transformation on women's rights and conditions, which have been negatively impacted in relation to tenure rights, labour, and HH relationships.			1			1			1								1			1	1				1
46	46	Kenney-Lazar 2012	2008	2009	Laos	14.76	106.97	30	The paper describes the impact of a large scale rubber concession on villages in Southern Laos, with a focus on the impact the plantation has had on livelihoods, the compensation, and the conflict between the government, the plantation company and farmers.			1	1		1				1							1				1				1									1		1				-1
47	47	Newby et al. 2012	2009		Laos	19.8	102.16	127	The paper describe the establishment of teak plantations in five villages in Laos, and investigates the correlations and causal connections between livelihood factors and taek growing for small holders, both looking at adoptation and impact characteristics.			1				1					1				1				1					1	1														1
18-1	48	Obidzinski et al. 2012	1972	2006	Indonesia	-0.85	133.42	137	The paper is a study of the local and livelihood impacts of three oil palm plantations in Indonesia, with a focus on percieved livelihood impacts for different stakeholder groups. The impacts have been summerized across stakeholder groups. This case is "Site 1".	1					1			1								1				1													1		1				1
48-2	48	Obidzinski et al. 2012	1989	2009	Indonesia	-0.35	109.53	150	The paper is a study of the local and livelihood impacts of three oil palm plantations in Indonesia, with a focus on percieved livelihood impacts for different stakeholder groups. The impacts have been summerized across stakeholder groups. This case is "Site 2".	1					1			1								1				1													1		1				1
48-3	48	Obidzinski et al. 2012	1990	2008	Indonesia	-6.03	140.45	97	The paper is a study of the local and livelihood impacts of three oil palm plantations in Indonesia, with a focus on percieved livelihood impacts for different stakeholder groups. The impacts have been summerized across stakeholder groups. This case is "Site 3".	1					1			1								1				1													1		1				-1
49	49	Souphonphacdy et al. 2012	2009	2010	Laos	15.23	105.98	158	The paper compare living and labour conditions of HHs primarily living as rice farmers and HHs primarily functioning as rubber plantation workers in two villages in Laos, where rubber platations have been established what was recently community land.			1			1				1							1				1				1															-1
50	50	Bosma et al. 2012	2006		Vietnam	10.16	105.6	94	The paper compares extensive paddy rice farmer with extensive and intensive rice-fish farmers in four districts in Vietnam, focusing on income, labour and inputs in the different agricultural systems, and investigates the factors influencing adoption of rice-fish systems. The paper shows that rice-fish farmers earn more than pure rice farmers, but also that input and net-income per hectare or per…			1				1				1					1									1															1
51	51	Longpichai et al. 2012	2010		Thailand	6.9	100.52	200	The paper investigates the efficiency and livelihood impacts of different rubber production systems in a province in Thailand. Farmers with only rubber production are compared with farmers where rubber is intercropped with other crops and/or livestock and is overall more diverse in their rubber production.			1				1			1						1									1															1
52	52	Paireau et al. 2012	2004	2009	Vietnam	21.33	106.51	239	The paper investigates the connection between litchi plantations and incidents of encephalitis in children in Northern Vietnam. A positive correlation between incident rate and litchi surface cover is found, and it is shown that incidents are following the harvest of litchi. The article does not explain exactly how litchi plantations/harvest causes encephalites, but it is speculated that certain …		1					1							1 - Lichi plantation		1									1
53	53	Bhumiratana et al. 2013	2009	2011	Thailand	14.41	100.64		The paper describe the connection between forest areas with rubber production and incidents of malari in Thailand, and provide information on transmission pathways and arguments for why farmers/workers engaged in rubber production are more vulnerable to becoming sick.	1						1			1						1									1
54-1	54	Castella et al. 2013	1973	2009	Laos	20.278	103.079		Landscape transformation from long to short shifting cultivation rotations and increased LU segregation. Case is on first step of progression where HH goes from primarily/solely engaged in shift. cul. to also being engaged in agroforestry and livestock rearing.	1					1									1	1				1					1	1	1													1
54-2	54	Castella et al. 2013	1973	2009	Laos	20.278	103.079		Landscape transformation from long to short shifting cultivation rotations and increased LU segregation. Case is on second step of progression where HH goes from engaged in shift. cul. and agroforestry and livestock to also having permanent cropping of cash crops.	1					1									1	1				1					1		1													1
54-3	54	Castella et al. 2013	1973	2009	Laos	20.278	103.079		Landscape transformation from long to short shifting cultivation rotations and increased LU segregation. Case is on third step of progression where HH goes completely away from shift. cul., to being focussed primarily on cash crops and on off-farm employment/income.	1					1									1	1				1					1		1													1
55	55	Cramb & Sujang 2013	2009		Malaysia	3.78	114.14	72	The article describes the general increase in oil palm plantations in Sarawak, and continue to use a case study with HH interviews to assess the profitability of oil palm growing for small-holder farmers.			1				1		1							1				1	1	1			1		1													1
56	56	Delang et al. 2013	2006	2011	Laos	15.21	106.32		The article describe the consequenses of land concessions in Southern Laos, with small-holders losing agricultural land to development of area for both agricultural plantations, mining and dam construction.				1		1								1 - Coffee			1			1	1			1	1															-1
57	57	Mertz et al. 2013	2002	2011	Malaysia	3.89	113.72	29	The paper describe two cases of land use transition in villages in Sarawak, Malaysia, with a focus on possible transition away from shifting cultivation. Only one case is included here (Rh Muyang and Rh Ulat), since the other did not clearly connect land use change with change in income or other socio-economic capital. The case included here focus on smallholder expansion of oil palm plantations.			1			1			1							1				1					1		1													1
58	58	Bonnin & Turner 2014	1999	2012	Vietnam	22.28	103.91	58	The paper describe how the transition from traditional to hybrid rice growing in a district in Northern Vietnam develop, with a focus on the impacts on intra-household gender relations under an increased commecialization of the livelihoods, with increased need for monetary input in the rice production, involving increased off-farm/outside of home work for women with selling of textiles and in tou…			1			1		1								1				1					1
59	59	Kurashima et al. 2014	2003	2013	Cambodia	13.04	105.45	146	The paper describes the land use change and associated income change in three frontier villages in Cambodia between 2003 and 2013/4. The area experienced a significant agricultural expansion with cassava cash crop, resulting in average increase in income and job creation, but also in expanding income inequality between households.	1	1	1			1								1 - Cassava		1				1														1		1				1
60	60	Li 2014	1990	2010	Indonesia	0.4	120.29		The paper describe agricultural system transitions in different places in Indonesia, based both on literature and in one case on the author's own field work over multiple decades. Here is only the case based on the authors own emperical observations included. This describes farmers in Central Sulawesi transitioning from shifting cultivation with subsistance and several cash crops (primarily tobac…						1								1 - Cacao		1				1					1		1
61-1	61	Vongvisouk et al. 2014	2000	2010	Laos	20.86	101.39	66	The paper describes the land use, land use change, and livelihood changes for households in three districts in Laos, with a focus on how land use changes (and especially changes in shifting cultivation) has impacted local livelihoods. The methods are retrospective, asking farmers to assess both land use changes and livelihood changes during the last decade. This case is for the Namtha district in…			1			1									1	1				1					1		1													1
61-2	61	Vongvisouk et al. 2014	2000	2010	Laos	20.07	103.75	76	The paper describes the land use, land use change, and livelihood changes for households in three districts in Laos, with a focus on how land use changes (and especially changes in shifting cultivation) has impacted local livelihoods. The methods are retrospective, asking farmers to assess both land use changes and livelihood changes during the last decade. This case is for the Hua Meuang distric…			1			1								1 - Maize		1				1		1												1		1				x
62	62	Harrington 2015	1970	2013	Indonesia	-0.06	114.27		The paper describes the change in the agricultural system of the Siang Dayak people in central Borneo, that has seen a development away from shifting cultivation rice production for own consumption towards a primary reliance on rubber production. This change has made cash more important and eroded traditional labour sharing systems that relied on sharing of rice yields. The increased reliance on …				1	1	1				1						1				1					1		1													1
63	63	Jiao et al. 2015	2007	2008	Cambodia	12.15	104.61	578	The article investigates the impact of three large scale land concessions on income of the local population in three communes in Cambodia. The authors register the total household income for 578 households and find that households impacted by the concession have lower total income, and seem to be impacted especially on their environmental income, i.e. income from the forest.			1				1								1		1				1													1		1				-1
64	64	Kaufman 2015			Thailand	15.19	105.13	139	The study compares organic and non-organic farmers in a province in Thailand, focusing on differences in world-view, and in self reported well-being, measured from several indicators. The organic farmers are "default organic", meaning they are not certified, but relies on organic methods primarily due to world-view or lack of knowledge or financial ability to use non-organic methods.			1				1	1								1															1		1							0
65	65	Riwthong et al. 2015	2011	2012	Thailand	19.18	99.84	240	The study investigates behaviour and potential health results of increased use and exposure of pesticides for small-holder rice farmers.			1				1								1	1				1					1	1	1	1
66	66	Friis & Nielsen 2016	2008	2015	Laos	21.07	100.98	48	The study describe the impact of small-scale investment/concession for banana production by chinese investment in Laos, the land use changes resulting from this and the impact on local livelihoods.			1			1								1 - Banana			1			1	1				1			1		1										1
67	67	Friis et al. 2016	2002	2012	Laos	20.71	102.5	36	Change from shifting cultivation/perm. agriculture system to plantation due to land concession. Study of private land concession in Laos.			1			1				1							1			1	1	1			1		1													-1
68-1	68	Rahman et al. 2016			Indonesia	-6.64	106.75	60	Describe differences/trade-offs between HH doing shift. cul. or permanent agriculture (paddy rice) and HH primarily engaged in agroforestry in Bangladesh and Indonesia. Only Indonesia farmers included here. Case focus on difference between HH primarily engaged in shift. cul. and HH engaged in agroforestry.			1				1						1					1													1									1
68-2	68	Rahman et al. 2016			Indonesia	-6.64	106.75	60	Describe differences/trade-offs between HH doing shift. cul. or permanent agriculture (paddy rice) and HH primarily engaged in agroforestry in Bangladesh and Indonesia. Only Indonesia farmers included here. Case focus on difference between HH primarily engaged in permanent agriculture and HH engaged in agroforestry.			1				1						1					1							1															1
69	69	Knudsen & Mertz 2016	1994	2014	Vietnam	15.94	107.74	20	The study describes the impacts of forest and land tenure legislation in Vietnam, specifically policies providing individual land tenure, restricting shifting cultivation, and incentivising permanent agriculture.			1			1									1				1	1					1		1										1	1		1
70	70	Kyeyune & Turner 2016	2013		Vietnam	23.23	105.26	51	The study describes the local impacts of increased adoptation of hybrid maize growing in traditional rice growing communities in Northern Vietnam. Farmers reported that they adopted the new crop based on government policies, but also that it increased yields and improved on subsistance food production. But the new crop was also reported as being more vulnerable and increasing the dependance on ca…			1			1								1 - Hybrid Maize					1	1					1			1
71	71	Nguyen et al. 2016a	1995	2011	Vietnam	16.13	107.75	78	The study focus on the impacts of government land tenure policy for increasing forest land allocation (FLA) in a village in Vietnam, describing the land transformation and livelihood allocation resulting from the policy.			1			1									1				1						1		1										1	1		0
72	72	Nguyen et al. 2016b	2008	2014	Vietnam	20.96	105.78	395	The study investigates the livelihood consequenses for farmers losing their land to forced urban development in four zones in the outskirts of Hanoi.			1			1									1				1																		1		1	x
73	73	Clough et al. 2016	1990	2011	Indonesia	-1.67	102.68	464	The study describes land use transition in Jambi Province, Indonesia, and how different farmers that are involved in different LU types are impacted by this, specifying the income consequenses.	1		1			1			1	1						1																		1	1					1
74	74	Mutolib et al. 2016	2002	2016	Indonesia	-1.26	101.6	27	The study investigates gender equality in the management of customary land rights in a community in Indonesia, focusing on traditinal forest land, women's right to inherit productive land and loss of this right following development of oil palm plantations.			1			1			1								1			1	1	1												1		1
75	75	Vongvisouk et al. 2016	2005	2015	Laos	20.03	103.6	102	The paper describes the impact of increased commercial hybrid maize growing in two villages in Northern Laos, with a focus on the development, drivers and impact of the land use transition from traditional upland rice shifting cultivation to no or short fallow commercial maize.	1	1	1			1								1 - Hybrid Maize		1				1		1			1	1	1							1		1				1
76	76	Mahanty & Milne 2016	2005	2014	Cambodia	12.14	106.9	76	The paper describes the cassava boom in Mondulkiri province, Cambodia from 2004 and forward. Focus is on the boom-bust charactaristics of cassava adoptation, where initial plantings produce high returns/incomes, but these are decreasing over time. This is described as cassava being a 'gateway' crop, with the development making farmers dependent on further engaging in cash crop production and mark…			1		1	1								1 - Cassava		1																		1		1				x
77	77	Berg et al. 2017	2014		Vietnam	10.62	105.84	60	The study investigates the impact of decreasing pesticides through use of Integrated Pest Management, and at the same time introducing fish farming into a rice growing area. Comparing mono-rice and rice-fish farmers, the study shows that rice-fish farmers uses more IPM and less pesticides, while at the same time increasing incomes and improving other outcomes.		1					1	1			1							1					1								1	1	1							1
78	78	Dawson et al. 2017	2006	2015	Laos	20.17	103.49	100	The study investigates ecosystem services and land use change in villages in and around a protected area in Laos. The focus is on three villages in the outskirts of the Nam Et-Phou Louey National Protected Area, and the incentive for villagers to clear forest and expand agricultural area. The main driver of forest clearing is increased use of land for cash crop (maize) and for livestock.	1					1									1	1				1														1		1				1
79	79	Euler et al. 2017	2012		Indonesia	-1.79	102.8	664	The paper investigates the impact of oil palm adoptation for small-holder farmers in Jambi, Indonesia. Both the income and nutrition impacts are investigated, comparing adopters and non-adopters, and looking at HH expenditure.			1				1		1							1						1												1		1				1
80	80	Nguyen et al. 2017	2004	2012	Vietnam	16.46	107.58	170	The paper describes the livelihood impacts on income and food sufficiency of agricultural contraction due to forced/planned urbanization in urban districts in a Vietnamese city.			1			1									1				1																		1		1	1
81	81	Rahman et al. 2017	2013		Indonesia	-6.6	106.78	40	The study investigates the impacts of agroforestry adoptation for farmers in a rural area in Indonesia, comparing the profitability of this as an alternative to traditional shifting cultivation.			1				1						1					1		1					1		1													1
82	82	Sakayarote & Shrestha 2017	2002	2012	Thailand	18.03	103.15	211	The study looks at determining factors for small-holder conversion from paddy rice to rubber in an area in Northern Thailand. The farmers in the area have been influenced by specific policies promoting rubber production. The LUC analysis is over time, but the study then directly compares farmers that converted with farmers that have not converted.	1		1				1			1									1	1					1															0
83	83	Park & Maffii 2017	2006	2016	Cambodia	13.8	107.2	-	The study investigates the gendered and social impact of a agrarian transition from shifting cultivation to cash crops and crop concessions for indigenous people in Cambodia.			1	1		1				1							1			1	1				1		1
84	84	Tong 2017	2012		Vietnam	10.48	105.65	310	The study compares the "intensive" (three-crop) and "balanced" (two-crop) systems in the Vietnamese Mekong Delta, focusing on profitability of the different cropping systems, by comparing districts with different amounts of high-dyke (intensive) and low-dyke (balanced) fields.			1				1	1								1									1				1											x
85	85	Broegaard et al. 2017	2006	2015	Laos	20.15	103.58	33	The study compares three villages in Northern Laos, with two villages practicing continued shifting cultivation of rice and one village having the area use constricted due to proctection of the area (National Park) and transitioning into permanent cash-cropping with maize. The food collection behaviour and availability of protein in the food is compared between the three villages.			1	1	1		1							1 - Maize		1				1					1		1	1
86	86	Krishna et al. 2017	2012		Indonesia	-1.85	102.68	683	The study investigates the impact of oil palm adoption by small holders on their welfare (measured as expenditure) in Jambi Province, Indonesia.			1				1		1							1																		1		1				1
87	87	Truong et al. 2017	2011		Vietnam	21.66	105.8	90	The study looks at the energy efficiency and profit gain for farmers using System of Rice Intensification methods compared to traditional rice growing in a province in Vietnam.			1				1	1								1							1								1		1							1
88	88	Meilasari-Sugiana 2018	2007	2013	Indonesia	-3.72	114.67		The article describes the consequenses of oil palm concessions in South Kalimantan, focusing on the relationship between two local villages, the oil palm companies, and the government. The study shows how establishment of the plantations was meet with resitance from the local farmers and conflict related to land rights and claims. The plantations have led to considerable environmental damage, whi…			1	1	1	1			1								1				1													1		1				-1
89	89	Kubitza et al. 2018	2012	2015	Indonesia	-1.69	102.74	683	The study investigates the impact of oil palm growing for small-holders in Jambi Province, Indonesia. Oil palms are compared to growing rubber and it is shown to have a positive impact on HH expenditure consumption. While rubber have a higher profit per area, oil palm have a higher profit compared to work input and can allow for more HH income generating activities outside agriculture.			1				1		1							1									1															1
90	90	Vicol et al. 2018	2010	2017	Myanmar	21.28	94.01	20	The study uses a number of interviews to qualitatively assess the impact of changing land use in two villages in Chin State, Myanmar, specifically focused on introduction of yam growing as a cash crop. The description focus on looking into boom-crop aspects of the agricultural transition towards cash crops. This coding is for combination of the results in the two townships.			1			1								1 - Elephant foot yam		1				1					1															1
91-1	91	Tran et al. 2018	2014	2016	Vietnam	10.64	105.32	220	The article describes possible transitions: 1) Intensification from two to three crop rice production and 2) diversification from mone-crop rice to other alternative crops, including combined rice-vegetables and rice-fish. This case is the one going from two to three crop rice production.			1				1	1								1									1			1	1											x
91-2	91	Tran et al. 2018	2014	2016	Vietnam	10.64	105.32	220	The article describes possible transitions: 1) Intensification from two to three crop rice production and 2) diversification from mone-crop rice to other alternative crops, including combined rice-vegetables and rice-fish. This case is the one going from mono-crop rice to diversified production.			1				1	1								1															1	1	1							1
92	92	Dib et al. 2018	2015		Indonesia	-1.86	102.78	841	The article compares the importance of income sources for small-holder farmers in four regencies in Jambi province, Indonesia. Specifically differences in average income and income inequality within communities are measured for rubber, oil palm, and mixed/other villages.			1				1		1	1						1				1					1															1
93	93	Nguyen et al. 2018a	2015		Vietnam	22.08	104.77	545	The article describes the impact on income of adapting organic farming for tea producers in northern Vietnam.			1				1							1 - Tea				1													1									1
94	94	Hak et al. 2018	2003	2018	Cambodia	12.32	106.85	170	The article describes the overall land use and livelihood changes for rural households in two villages in Cambodia, in the context of large scale land concessions in the nearby area and government policies promoting a transition from subsistance to cash crop growing.			1			1				1							1				1													1		1				x
95	95	Nguyen et al. 2018b	2000	2015	Vietnam	10.58	105.29	165	The article investigates the impact of high-dike construction in three sites in Vietnam, showing that the dikes increase the intensification of rice production (increased number of crop harvests, two to three), but also impact ability to collect wild food for the HHs.			1		1	1		1								1									1			1	1					1	1
96	96	Thanichanon et al. 2018	2012		Laos	19	101.56	121	The article describes the connection between a transition from subsistance to cash crop production for farmers in Western Laos, and a corresponding increase in HH income levels. In addition, the article investigates if rice sufficiency is also impacted by this transition.			1				1								1	1				1		1			1		1	1						1						1
97	97	Andrianto et al. 2019	2008	2013	Indonesia	-7.09	140.17	160	The article describes the externalities and consequenses for the indigenous population in Papau, Indonesia, after the establishment of several oil palm plantations.	1		1			1			1								1				1													1		1				-1
98	98	Dao 2018	2007	2014	Vietnam	21.39	103.97	114	The article describes the livelihood and gendered impacts of land concession of large scale rubber plantation in Northern Vietnam. Focus in on changes in women's roles and intra-household gender roles.			1			1				1							1			1	1				1		1													-1
99	99	Dawson et al. 2019	2010	2014	Laos	20.35	104.03	100	The article described impacts of agricultural intensification on SDGs in localities in Rwanda and Laos (only Laos coded here). The transition is from traditional subsistance agriculture to maize, and based on questionnaires the impact is assessed on income/poverty, food security and land tenure.			1			1								1 - Maize		1				1					1		1													1
100	100	Hepp et al. 2019	2014		Laos	19.58	103.6	89	The article compares the agricultural systems of two villages in Northern Laos, with different degree of transition from traditional rice growing towards cash-cropping of maize either as contracts or independently.			1				1							1 - Maize		1				1		1			1		1	1		1										1
101	101	Hiratsuka et al. 2019	2013	2017	Indonesia	-3.68	114.82	40	The article describes the impacts in specific SDGs (Poverty, inequality, cooperation, and life on land) from a land use project promoting woody plantations (rubber and oil palm) in shrub areas that have previously been degraded by forest fires, combined with additional fire safety/protection measures, in Southern Kalimantan, Indonesia. It is noted that in addition to expanding oil palm and rubber…	1		1			1			1	1							1			1	1		1											1	1					1
102	102	Kallio et al. 2019	2012	2016	Laos	20.32	103.47	121	The article describes the transition from traditional subsistance agriculture based on upland rice towards cash-cropping of maize in villages in Northern Laos. Impacts on land use, the environment and livelihoods are investigated.			1			1								1 - Maize		1				1		1			1		1	1												1
103	103	Maharani et al. 2019			Indonesia	0.81	112.81		The paper describes the changes to men's and women's work amount due to local agricultural transition from traditional swidden agriculture to permanent crops of rubber and oil palm plantations. The study area is four villages in Kalimantan, Indonesia, where there has been some transition and in three have been large scale land concessions for oil palms as well.			1			1			1	1							1			1	1				1		1			1				1		1
104	104	Nguyen et al. 2019	2010	2017	Vietnam	17.37	106.59	50	The paper investigates the lilihoods impacts of acquisition of agricultural land for industrial development in a community in Vietnam. Specifically the impacts of the land transition on income and labour is investigated.			1			1									1				1																		1		1	1
105	105	Thwe et al. 2019	2010		Myanmar	17.3	95.91	100	The paper describes the impact of fertilizer use on yields and profits from moonsoon rice growing for small-holders in Myanmar. The paper investigates both the changes in yields and how important moonsoon rice is for profit and income for the farmers. Difference in profitability is assessed to be explained by better availability of nutrients (growing of legumes in the dry season, application of f…			1				1	1								1									1			1												1
106	106	Griffin 2019	1985 (approx.)	2015	Indonesia	-7.2	109.86	70	The paper describes how farmers on the Dieng Plateau in Central Jave have changed their crop system from tobacco and subsistance farming to growing potatoes for a national market. The change to potatoes have been accompanied by an increase in the use of pesticides, but has also increased the overall profitability and economic situation and perspectives of the small-holder farmers. The context of …			1			1								1 - Potato		1									1			1												1
107	107	Cabasan et al. 2019			Philippines	7.12	124.77	112	The paper describes the attitude of local rice farmers in the Philippines towards the use of pesticides for pest control. The farmers generally report that use of pesticides is good for increasing yields, and necessary for maximixing profits. But at the same time they are aware and report that pesticide use may compromize health and food safety.			1				1	1								1									1			1												1
108-1	108	Kusakabe & Myae 2019	2006	2016	Myanmar	22.95	97.79	130	The paper describe the consequanses of rubber expansion, primarily through ELCs in Myanmar and Laos, relying on local case data and interviews. The focus in on gendered outcomes, but the paper provides information on several livelihood aspects. The level of information provided differs somewhat between the different case villages, as does the types of LUC. This case describe the results for villa…			1			1				1							1			1	1				1															-1
108-2	108	Kusakabe & Myae 2019	2006	2016	Myanmar	23.33	98.51	98	The paper describe the consequanses of rubber expansion, primarily through ELCs in Myanmar and Laos, relying on local case data and interviews. The focus in on gendered outcomes, but the paper provides information on several livelihood aspects. The level of information provided differs somewhat between the different case villages, as does the types of LUC. This case describe the results for villa…			1			1				1						1				1					1		1													1
108-3	108	Kusakabe & Myae 2019	2008	2015	Laos	20.88	101.16	66	The paper describe the consequanses of rubber expansion, primarily through ELCs in Myanmar and Laos, relying on local case data and interviews. The focus in on gendered outcomes, but the paper provides information on several livelihood aspects. The level of information provided differs somewhat between the different case villages, as does the types of LUC. This case describe the results for the v…			1			1				1							1			1	1			1	1		1							1		1				0
108-4	108	Kusakabe & Myae 2019	2005	2015	Laos	20.88	101.16	45	The paper describe the consequanses of rubber expansion, primarily through ELCs in Myanmar and Laos, relying on local case data and interviews. The focus in on gendered outcomes, but the paper provides information on several livelihood aspects. The level of information provided differs somewhat between the different case villages, as does the types of LUC. This case describe the results for the v…			1			1				1							1				1													1		1				-1
109	109	Montefrio & Dressler 2019	2005	2016	Philippines	9.06	118.01	71	The paper describes the role of cooperatives in mitigating the relationship between local small-holder farmers and companies in relation to rapid expansion of cash-crops. The specific case investigated is for two cooperatives in southern Palawan in the Philippines, where the conclusion is tha the development of oil palm plantations has severely aggrevated existing food insecuirty and that coopera…			1		1	1			1								1				1	1			1		1							1
110	110	Park 2019	2010	2014	Cambodia	11.52	104.35	-	The paper describe the gendered experience for small-holders losing their land to ELCs in Cambodia, focusing on womens' experience of resisting in two cases. Here only coded for the Kampong Speu case, since conclusion on resulting situation for women is only clearly described for this. The case represent a sugarcane concession, where farmers were relocated, lost significant parts of their land wi…			1		1	1								1 - Sugar			1				1				1
111	111	Ritzema et al. 2019	2015	2016	Laos	19.43	103.53	365	The paper investigates how different variables related to agricultural development and transition impact Household Dietary Diversity Scores (HDDS) in three sites in Cambodia, Laos, and Vietnam. The paper shows that while there are considerable differences between the sites, only in Laos is there significant signs in the intra-site variables related to agricultural transition (primarily inputs and…			1				1								1	1				1					1			1	1
112-1	112	Santika et al. 2019	2000	2014	Indonesia	-0.6	114.06		The paper compare villages (administrative units) for all of Kalimantan, Indonesia, and show connection between transition to oil palm plantations and changes in welfare indicators. The unit of analysis is the whole village based on existing data sets, with no clear description of local data collection. Oil palm development in the region is dominated by land concessions, and is only to a smaller …			1				1		1								1			1	1				1									1		1				-1
112-2	112	Santika et al. 2019	2000	2014	Indonesia	-0.6	114.06		The paper compare villages (administrative units) for all of Kalimantan, Indonesia, and show connection between transition to oil palm plantations and changes in welfare indicators. The unit of analysis is the whole village based on existing data sets, with no clear description of local data collection. Oil palm development in the region is dominated by land concessions, and is only to a smaller …			1				1		1								1				1				1									1		1				1
113	113	Sibhatu 2019	2012	2015	Indonesia	-1.77	102.57	700	The paper investigate the food and nutritional outcomes of oil palm adoptation for small-holders in Jambi province, Indonesia. This is done by comparing oil palm adoptation and by comparing counter-factuals for adopters and non-adopters. Food security is measured by looking at different HH variables and indicators, including HDDS, calory availability, and availibilty of vitamins and nutrients.			1				1		1							1									1
114	114	Thi et al. 2019	2004	2018	Vietnam	16.34	107.64	150	The paper describe the consequenses of increased agricultural contraction due to urbanization in Vietnam, and how this impact women in relation to employment opportunities and HH conditions.			1			1									1				1																		1		1	1
[truncated: 5 more columns]

## Sheet: 2 Included papers
Study ID	Authors	Title	Year	Journal	Volume	Pages	DOI
1	Cramb, RA; Garcia, JNM; Gerrits, RV; Saguiguit, GC	Conservation Farming Projects in the Philippine Uplands: Rhetoric and Reality	2000	World Development	28(5)	911 - 927	10.1016/S0305-750X(99)00157-6
2	Nguyen, MD; Masao, T	An Analysis on Income Status of Farm Households: A Case Study in the Red River Delta of Vietnam	2000	Journal of the Faculty of Agriculture, Kyushu University	45(1)	365 - 380	http://hdl.handle.net/2324/24385
3	Shively, GE	Agricultural Change, Rural Labor Markets, and Forest Clearing: An Illustrative Case from the Philippines	2001	Land Economics	77 (2)	268 - 284	10.2307/3147094
4	Berg, H	Rice monoculture and integrated rice-fish farming in the Mekong Delta, Vietnam—economic and ecological considerations	2002	Ecological Economics	41	95 - 107	10.1016/S0921-8009(02)00027-7
5	Crisostomo, L; Molina, VV	Pregnancy Outcomes among Farming Households of Nueva Ecija with Conventional Pesticide Use versus Integrated Pest Management	2002	International Journal of Occupational and Environmental Health	8(3)	232 - 242	10.1179/107735202800338812
6	Suwonkerd, W; Overgaard, HJ; Tsuda, Y; Prajakwong, S; Takagi, M	Malaria vector densities in transmission and non-transmission areas during 23 years and land use in Chiang Mai province, Northern Thailand	2002	Basic and Applied Ecology	3	19 - 207	10.1078/1439-1791-00108
7	Wezel, A; Luibrand, A; Thanh, LQ	Temporal changes of resource use, soil fertility and economic situation in upland northwest Vietnam	2002	Land Degradation & Development	13	33 - 44	10.1002/ldr.481
8	Carpenter, D	An investigation into the transition from technological to ecological rice farming among resource poor farmers from the Philippine island of Bohol	2003	Agriculture and Human Values	20	165 - 176	10.1023/A:1024013509602
9	Tuong, TP; Kam, SP; Hoanh, CT; Dung, LC; Khiem, NT; Barr, J; Ben, DC	Impact of seawater intrusion control on the environment, and use and household incomes in a coastal area	2003	Paddy and Water Environment	1	65 - 73	10.1007/s10333-003-0015-2
10	Shively, GE; Pagiola, S	Agricultural intensification, local labor markets, and deforestation in the Philippines	2004	Environment and Development Economics	9	241 - 266	10.1017/S1355770X03001177
11	Thongmanivong, S; Fujita, Y; Fox, J	Resource Use Dynamics and Land-Cover Change in Ang Nhai Village and Phou Phanang National Reserve Forest, Lao PDR	2005	Environmental Management	36	382 - 393	10.1007/s00267-003-0291-z
12	Pant, J; Demaine, H; Edwards, P	Bio-resource flow in integrated agriculture–aquaculture systems in a tropical monsoonal climate: a case study in Northeast Thailand	2005	Agricultural Systems	83	203 - 219	10.1016/j.agsy.2004.04.001
13	Hansen, TS	Spatio-temporal aspects of land use and land cover changes in the Niah Catchment, Sarawak, Malaysia	2005	Singapore Journal of Tropical Geography	26(2)	170 - 190	10.1111/j.0129-7619.2005.00212.x
14	Ducourtieux, O; Laffort, JR; Sacklokham, S	Land Policy and Farming Practices in Laos	2005	Development and Change	36	499 - 526	10.1111/j.0012-155X.2005.00421.x
15	Dey, MM; Prein, M	Increased Income from Seasonally Flooded Rice Fields through Community Based Fish Culture in Bangladesh and Vietnam	2005	Plant Production Science	8(3)	349 - 353	10.1626/pps.8.349
16	Castella, JC; Boissaua, S; Thanh, NH; Novosad, P	Impact of forestland allocation on land use in a mountainous province of Vietnam	2006	Land Use Policy	23	147 - 160	10.1016/j.landusepol.2004.07.004
17	Hansen, TS; Mertz, O	Extinction or Adaptation? Three Decades of Change in Shifting Cultivation in Sarawak, Malaysia	2006	Land Degradation & Development	17	135 - 148	10.1002/ldr.720
18	Hussain, I; Wijerathna, D; Arif, SA; Murtiningrum; Mawarni, A; Suparmi	Irrigation, Productivity and Poverty Linkages in Irrigation Systems in Java, Indonesia	2006	Water Resources Management	20	313 - 336	10.1007/s11269-006-0079-z
19	Caldwell, JS; Pomlet, C; Prabpan, M; Sukchan, S	Assessment of Spatial Variability of Tambons Based on Farming Systems Characteristics for Scaling-up of Diversification in Khon Kaen Province, Thailand	2007	Japan Agricultural Research Quarterly	41(4)	333 - 340	10.6090/jarq.41.333
20	Jakobsen, J; Rasmussen, K; Leisz, S; Folving, R; Quang, NV	The effects of land tenure policy on rural livelihoods and food sufficiency in the upland village of Que, North Central Vietnam	2007	Agricultural Systems	94	309 - 319	10.1016/j.agsy.2006.09.007
21	Lestrelin, G; Giordano, M	Upland Development Policy, Livelihood Change and Land Degradation: Interactions from a Laotian Village	2007	Land Degradation & Development	18	55 - 76	10.1002/ldr.756
22	Linquist, B; Trösch, K; Pandey, S; Phouynyavong, K; Guenat, D	Montane Paddy Rice: Development and Effects on Food Security and Livelihood Activities of Highland Lao Farmers	2007	Mountain Research and Development	27(1)	40 - 47	10.1659/0276-4741(2007)27[40:MPRDAE]2.0.CO;2
23	Sekhar, NU	Traditional Versus Improved Agroforestry Systems in Vietnam: A Comparison	2007	Land Degradation & Development	18	89 - 97	10.1002/ldr.758
24	Tipraqsa, P; Craswell, ET; Noble, AD; Schmidt-Vogt, D	Resource integration for multiple benefits: Multifunctionality of integrated farming systems in Northeast Thailand	2007	Agricultural Systems	94	694 - 703	10.1016/j.agsy.2007.02.009
25	Kusters, K; Pérez, MR; De Foresta, H; Dietz, D; Ros-Tonen, M; Belcher, B; Manalu, P; Nawir, A; Wollenberg, E	Will Agroforests Vanish? The Case of Damar Agroforests in Indonesia	2008	Human Ecology	36	357 - 370	10.1007/s10745-008-9168-3
26	Millar, J; Photakoun, V	Livestock development and poverty alleviation: revolution or evolution for upland livelihoods in Lao PDR?	2008	International Journal of Agricultural Sustainability	6(1)	89 - 102	10.3763/ijas.2007.0335
27	Nguyen, VQ; Sato, N	The Role of Forest in People's Livelihood : A Case Study in North-eastern Vietnam	2008	Journal of the Faculty of Agriculture, Kyushu University	53(1)	357 - 362	http://hdl.handle.net/2324/10113
28	Barney, K	Laos and the making of a ‘relational’ resource frontier	2009	The Geographical Journal	175(2)	146 - 159	10.1111/j.1475-4959.2009.00323.x
29	Tipraqsa, P; Schreinemachers, P	Agricultural commercialization of Karen Hill tribes in northern Thailand	2009	Agricultural Economics	40	43 - 53	10.1111/j.1574-0862.2008.00343.x
30	Barrow, CJ; Chan, NW; Bin Masron, T	Farming and Other Stakeholders in a Tropical Highland: Towards Less Environmentaly Damaging and More Sustainable Practices	2010	Journal of Sustainable Agriculture	34(4)	365 - 388	10.1080/10440041003680205
31	Dressler, W; Pulhin, J	The shifting ground of swidden agriculture on Palawan Island, the Philippines	2010	Agriculture and Human Values	27	445 - 459	10.1007/s10460-009-9239-0
32	Rist, L; Feintrenie, L; Levang, P	The livelihood impacts of oil palm: smallholders in Indonesia	2010	Biodiversity and Conservation	19(4)	1009 - 1024	10.1007/s10531-010-9815-z
33	Sandewall, M; Ohlsson, B; Sandewall, RK; Viet, LS	The Expansion of Farm-Based Plantation Forestry in Vietnam	2010	Ambio	39	567 - 579	10.1007/s13280-010-0089-1
34	Feintrenie, L; Chong, WK; Levang, P	Why do Farmers Prefer Oil Palm? Lessons Learnt from Bungo District, Indonesia	2010	Small-scale Forestry	9	379 - 396	10.1007/s11842-010-9122-2
35	Gödecke,T; Waibel, H	Rural–urban transformation and village economy in emerging market economies during economic crisis: empirical evidence from Thailand	2011	Cambridge Journal of Regions, Economy and Society	4	205 - 219	10.1093/cjres/rsr008
36	Khamphone, B; Sato, N	Effectiveness of Rubber Plantation on Villagers' livelihood Improvement in the Northern Part of Laos	2011	Journal of the Faculty of Agriculture, Kyushu University	56(1)	185 - 191	http://hdl.handle.net/2324/19548
37	Lai, WT	Gender and Livelihoods: A Case Study of the Mah Meri and the Oil Palm Plantations of Carey Island	2011	Asian Journal of Women's Studies	17(2)	66 - 95	10.1080/12259276.2011.11666108
38	Newby, JC; Cramb, RA	Economic impacts of conservation farming in a marginal environment: the case of ‘Landcare’ in the Philippines	2011	International Journal of Agricultural Sustainability	9(3)	456 - 470	10.1080/14735903.2011.583479
39	Kasem, S; Thapa, GB	Crop diversification in Thailand: Status, determinants, and effects on income and use of inputs	2011	Land Use Policy	28	618 - 628	10.1016/j.landusepol.2010.12.001
40	Suneetha, MS; Rahajoe, JS; Shoyama, K; Xing, L; Thapa, S; Braimoh, AK	An indicator-based integrated assessment of ecosystem change and human-well-being: Selected case studies from Indonesia, China and Japan	2011	Ecological Economics	70	2124 - 2136	10.1016/j.ecolecon.2011.06.010
41	Berg, H; Berg, C; Nguyen, TT	Integrated Rice-Fish Farming: Safeguarding Biodiversity and Ecosystem Services for Sustainable Food Production in the Mekong Delta	2012	Journal of Sustainable Agriculture	36(8)	859 - 872	10.1080/10440046.2012.712090
42	Bonnin, C; Turner, S	At what price rice? Food security, livelihood vulnerability, and state interventions in upland northern Vietnam	2012	Geoforum	43	95 - 105	10.1016/j.geoforum.2011.07.006
43	Hariyadi, B; Ticktin, T	From Shifting Cultivation to Cinnamon Agroforestry: Changing Agricultural Practices Among the Serampas in the Kerinci Seblat National Park, Indonesia	2012	Human Ecology	40	315 - 325	10.1007/s10745-012-9481-8
44	Hought, J; Birch-Thomsen, T; Petersen, J; De Neergaard, A; Oelofse, M	Biofuels, land use change and smallholder livelihoods: A case study from Banteay Chhmar, Cambodia	2012	Applied Geography	34	525 - 532	10.1016/j.apgeog.2012.02.007
45	Julia; White, B	Gendered experiences of dispossession: oil palm expansion in a Dayak Hibun community in West Kalimantan	2012	The Journal of Peasant Studies	39(3-4)	995 - 1016	10.1080/03066150.2012.676544
46	Kenney-Lazar, M	Plantation rubber, land grabbing and socialproperty transformation in southern Laos	2012	The Journal of Peasant Studies	39(3)	1017 - 1037	10.1080/03066150.2012.674942
47	Newby, JC; Cramb, RA; Sakanphet, S; McNamara, S	Smallholder Teak and Agrarian Change in Northern Laos	2012	Small-scale Forestry	11	27 - 46	10.1007/s11842-011-9167-x
48	Obidzinski, K; Andriani, R; Komarudin, H; Andrianto, A	Environmental and Social Impacts of Oil Palm Plantations and their Implications for Biofuel Production in Indonesia	2012	Ecology and Society	17(1)		10.5751/ES-04775-170125
49	Souphonphacdy, D; Yabe, M; Sato, G	Impact of Rubber Concession on Rural Livelihood in Champasack Province, Lao PDR	2012	Journal of the Faculty of Agriculture of Kyushu University	57(1)	339 - 344	http://hdl.handle.net/2324/22089
50	Bosma, RH; Dang, KN, Udo, HMJ; Kaymak, U	Factors affecting farmers’ adoption of integrated rice–fish farming systems in the Mekong delta, Vietnam	2012	Reviews in Aquaculture	4	178 - 190	10.1111/j.1753-5131.2012.01069.x
51	Longpichai, O; Perret, SR; Shivakoti, GP	Role of livelihood capital in shaping the farming strategies and outcomes of smallholder rubber producers in southern Thailand	2012	Outlook on Agriculture	41(2)	117 - 124	10.5367/oa.2012.0085
52	Paireau, J; Nguyen, HT; Lefrançois, R; Buckwalter, MR; Ngu, DN; Nguyen, TH; Lortholary, O; Poirée, S; Manuguerra, JC; Gessain, A; Albert, ML; Brey, PT; Phan, TN; Fontanet, A	Litchi–associated Acute Encephalitis in Children, Northern Vietnam, 2004–2009	2012	Emerging Infectious Diseases	18(11)	1817 - 1824	10.3201/eid1811.111761
53	Bhumiratana, A; Sorosjinda-Nunthawarasilp, P; Kaewwaen, W; Maneekan, P; Pimnon, S	Malaria-associated rubber plantations in Thailand	2013	Travel Medicine and Infectious Disease	11	37 - 50	10.1016/j.tmaid.2012.11.002
54	Castella, JC; Lestrelin, G; Hett, C; Bourgoin, J; Fitriana, YR; Heinimann, A; Pfund, JL	Effects of Landscape Segregation on Livelihood Vulnerability: Moving From Extensive Shifting Cultivation to Rotational Agriculture and Natural Forests in Northern Laos	2013	Human Ecology	41	63 - 76	10.1007/s10745-012-9538-8
55	Cramb, RA; Sujang, PS	The mouse deer and the crocodile: oil palm smallholders and livelihood strategies in Sarawak, Malaysia	2013	The Journal of Peasant Studies	40(1)	129 - 154	10.1080/03066150.2012.750241
56	Delang, CO; Toro, M; Charlet-Phommanchanh, M	Coffee, mines and dams: conflicts over land in the Bolaven Plateau, southern Lao PDR	2013	The Geographical Journal	179(2)	150 - 164	10.1111/j.1475-4959.2012.00481.x
57	Mertz, O; Egay, K; Bruun, TB; Colding, TS	The Last Swiddens of Sarawak, Malaysia	2013	Human Ecology	41	109 - 118	10.1007/s10745-012-9559-3
58	Bonnin, C; Turner, S	‘A good wife stays home’: gendered negotiations over state agricultural programmes, upland Vietnam	2014	Gender, Place & Culture	21(10)	1302 - 1320	10.1080/0966369X.2013.832663
59	Kurashima. T; Matsuura, T; Miyamoto, A; Sano, M; Tith, B; Chann, S	Changes in Income Structure in Frontier Villages and Implications for REDD+ Benefit Sharing	2014	Forests	5	2865 - 2881	10.3390/f5112865
60	Li, TM	Involution’s dynamic others	2014	Journal of the Royal Anthropological Institute	20	276 - 292	10.1111/1467-9655.12104
61	Vongvisouk, T; Mertz, O; Thongmanivong, S; Heinimann, A; Phanvilay, K	Shifting cultivation stability and change: Contrasting pathways of land use and livelihood change in Laos	2014	Applied Geography	46	1 - 10	10.1016/j.apgeog.2013.10.006
62	Harrington, M	‘Hanging by Rubber’: How Cash Threatens the Agricultural Systems of the Siang Dayak	2015	The Asia Pacific Journal of Anthropology	16(5)	481 - 495	10.1080/14442213.2015.1080292
63	Jiao, X; Smith-Hall, C; Theilade, I	Rural household incomes and land grabbing in Cambodia	2015	Land Use Policy	48	317 - 328	10.1016/j.landusepol.2015.06.008
64	Kaufman, AH	Unraveling the differences between organic and non-organic Thai rice farmers’ environmental views and perceptions of well-being	2015	Journal of Agriculture, Food Systems, and Community Development	5(4)	29 - 47	10.5304/jafscd.2015.054.002
65	Riwthong, S; Schreinemachers, P; Grovermann, C; Berger, T	Land use intensification, commercialization and changes in pest management of smallholder upland agriculture in Thailand	2015	Environmental Science & Policy	45	11 - 19	10.1016/j.envsci.2014.09.003
66	Friis, C; Nielsen, JØ	Small-scale land acquisitions, large-scale implications: Exploring the case of Chinese banana investments in Northern Laos	2016	Land Use Policy	57	117 - 129	10.1016/j.landusepol.2016.05.028
67	Friis, C; Reenberg, A; Heinimann, A; Schönweger, O	Changing local land systems: Implications of a Chinese rubber plantation in Nambak District, Lao PDR	2016	Singapore Journal of Tropical Geography	37	25 - 42	10.1111/sjtg.12137
68	Rahman, SA; Sunderland, T; Kshatriya, M; Roshetko, JM; Pagella, T; Healey, JR	Towards productive landscapes: Trade-offs in tree-cover and income across a matrix of smallholder agricultural land-use systems	2016	Land Use Policy	58	152 - 164	10.1016/j.landusepol.2016.07.003
69	Knudsen, CMS; Mertz, O	Improved land tenure not the driver of economic development in a Vietnamese community	2016	Geografisk Tidsskrift-Danish Journal of Geography	116(1)	82 - 84	10.1080/00167223.2015.1096745
70	Kyeyune, V; Turner, S	Yielding to high yields? Critiquing food security definitions and policy implications for ethnic minority livelihoods in upland Vietnam	2016	Geoforum	71	33 - 43	10.1016/j.geoforum.2016.03.001
71	Nguyen, TTP; Masuda, M; Iwanaga, S	The effect of forestland allocation to the livelihoods of local people in the North Central Coast of Vietnam: A case in Nam Dong district	2016	Tropics	24(4)	169 - 180	10.3759/tropics.24.169
72	Nguyen, THT; Tran, VT; Bui, QT; Man, QH; de Vries Walter, T	Socio-economic effects of agricultural land conversion for urban development: Case study of Hanoi, Vietnam	2016	Land Use Policy	54	583 - 592	10.1016/j.landusepol.2016.02.032
73	Clough, Y; Krishna, VV; Corre, MD; Darras, K; Denmead, LH; Meijide, A; Moser, S; Musshoff, O; Steinebach, S; Veldkamp, E; Allen, K; Barnes, AD; Breidenbach, N; Brose, U; Buchori, D; Daniel, R; Finkeldey, R; Harahap, I; Hertel, D; Holtkamp, AM; Hörandl, E; Irawan, B; Jaya, INS; Jochum, M; Klarner, B; Knohl, A; Kotowska, MM; Krashevska, V; Kreft, H; Kurniawan, S; Leuschner, C; Maraun, M; Melati, DN…	Land-use choices follow profitability at the expense of ecological functions in Indonesian smallholder landscapes	2016	Nature Communications	7		10.1038/ncomms13137
74	Mutolib, A; Yonariza; Mahdi; Ismono, H	Gender Inequality and the Oppression of Women within Minangkabau Matrilineal Society: A Case Study of the Management of Ulayat Forest Land in Nagari Bonjol, Dharmasraya District, West Sumatra Province, Indonesia	2016	Asian Women	32(3)	23 - 49	10.14431/aw.2016.09.32.3.23
75	Vongvisouk, T; Broegaard, RB; Mertz, O; Thongmanivong, S	Rush for cash crops and forest protection: Neither land sparing nor land sharing	2016	Land Use Policy	55	182 - 192	10.1016/j.landusepol.2016.04.001
76	Mahanty, S; Milne, S	Anatomy of a boom: Cassava as a ‘gateway’ crop in Cambodia’s north eastern borderland	2016	Asia Pacific Viewpoint	57(2)	180 - 193	10.1111/apv.12122
77	Berg, H; Söderholm, AE; Söderström, AS; Nguyen, TT	Recognizing wetland ecosystem services for sustainable rice farming in the Mekong Delta, Vietnam	2017	Sustainability Science	12	137 - 154	10.1007/s11625-016-0409-x
78	Dawson, NM; Grogan, K; Martin, A; Mertz, O; Pasgaard, M; Rasmussen, LV	Environmental justice research shows the importance of social feedbacks in ecosystem service trade-offs	2017	Ecology and Society	22(3)		10.5751/ES-09481-220312
79	Euler, M; Krishna, V; Schwarze, S; Siregar, H; Qaim, M	Oil Palm Adoption, Household Welfare, and Nutrition Among Smallholder Farmers in Indonesia	2017	World Development	93	219 - 235	10.1016/j.worlddev.2016.12.019
80	Nguyen, P; van Westen, A; Zoomers, A	Compulsory land acquisition for urban expansion: livelihood reconstruction after land loss in Hue’s peri-urban areas, Central Vietnam	2017	International Development Planning Review	39(2)	99 - 121	10.3828/idpr.2016.32
81	Rahman, SA; Jacobsen, JB; Healey, JR; Roshetko, JM; Sunderland, T	Finding alternatives to swidden agriculture: does agroforestry improve livelihood options and reduce pressure on existing forest?	2017	Agroforestry Systems	91	185 - 199	10.1007/s10457-016-9912-4
82	Sakayarote, K; Shrestha, RP	Policy-driven rubber plantation and its driving factors: a case of smallholders in northeast Thailand	2017	International Journal of Sustainable Development & World Ecology	24(1)	15 - 26	10.1080/13504509.2016.1143410
83	Park, CMY; Maffii, M	‘We are not afraid to die’: gender dynamics of agrarian change in Ratanakiri province, Cambodia	2017	The Journal of Peasant Studies	44(6)	1235 - 1254	10.1080/03066150.2017.1384725
84	Tong, YD	Rice Intensive Cropping and Balanced Cropping in the Mekong Delta, Vietnam - Economic and Ecological Considerations	2017	Ecological Economics	132	205 - 212	10.1016/j.ecolecon.2016.10.013
85	Broegaard, RB; Rasmussen, LV; Dawson, N; Mertz, O; Vongvisouk, T; Grogan, K	Wild food collection and nutrition under commercial agriculture expansion in agriculture-forest landscapes	2017	Forest Policy and Economics	84	92 - 101	10.1016/j.forpol.2016.12.012
86	Krishna, V; Euler, M; Siregar, H; Qaim, M	Differential livelihood impacts of oil palm expansion in Indonesia	2017	Agricultural Economics	48	639 - 653	10.1111/agec.12363
87	Truong, TTA; Fry, J; Hoang, PV; Ha, HH	Comparative energy and economic analyses of conventional and System of Rice Intensification (SRI) methods of rice production in Thai Nguyen Province, Vietnam	2017	Paddy and Water Environment	15	931 - 941	10.1007/s10333-017-0603-1
88	Meilasari-Sugiana, AD	Oil palm companies, privatization and social dissonance: towards a socially viable and ecologically sustainable land reform in Tanah Laut Regency, South Kalimantan, Indonesia	2018	Journal of Political Ecology	25	548 - 568	10.2458/v25i1.22045
89	Kubitza, C; Krishna, VV; Alamsyah, Z; Qaim, M	The Economics Behind an Ecological Crisis: Livelihood Effects of Oil Palm Expansion in Sumatra, Indonesia	2018	Human Ecology	46	107 - 116	10.1007/s10745-017-9965-7
90	Vicol, M; Pritchard, B; Htay, YY	Rethinking the role of agriculture as a driver of social and economic transformation in Southeast Asia’s upland regions: The view from Chin State, Myanmar	2018	Land Use Policy	72	451 - 460	10.1016/j.landusepol.2018.01.009
91	Tran, DD; van Halsema, G; Hellegers, PJGJ; Ludwig, F; Wyatt, A	Questioning triple rice intensification on the Vietnamese mekong delta floodplains: An environmental and economic analysis of current land-use trends and alternatives	2018	Journal of Environmental Management	217	429 - 441	10.1016/j.jenvman.2018.03.116
92	Dib, JB; Alamsyah, Z; Qaim, M	Land-use change and income inequality in rural Indonesia	2018	Forest Policy and Economics	94	55 - 66	10.1016/j.forpol.2018.06.010
93	Nguyen, KD; Nguyen, TTT; Heo Yoon	Impact of Conversion to Organic Tea Cultivation on Household Income in the Mountainous Areas of Northern Vietnam	2018	Sustainability	10		10.3390/su10124475
94	Hak, S; McAndrew, J; Neef, A	Impact of Government Policies and Corporate Land Grabs on Indigenous People’s Access to Common Lands and Livelihood Resilience in Northeast Cambodia	2018	Land	7		10.3390/land7040122
95	Nguyen, VK; Dumaresq, D; Pittock, J	Impacts of rice intensification on rural households in the Mekong Delta: emerging relationships between agricultural production, wild food supply and food consumption	2018	Food Security	10	1615 - 1629	10.1007/s12571-018-0848-6
96	Thanichanon, P; Schmidt-Vogt, D; Epprecht, M; Heinimann, A; Wiesmann, U	Balancing cash and food: The impacts of agrarian change on rural land use and wellbeing in Northern Laos	2018	PLoS ONE	13(12)		10.1371/journal.pone.0209166
97	Andrianto, A; Komarudin, H; Pacheco, P	Expansion of Oil Palm Plantations in Indonesia’s Frontier: Problems of Externalities and the Future of Local and Indigenous Communities	2019	Land	8		10.3390/land8040056
98	Dao, N	Rubber plantations and their implications on gender roles and relations in northern uplands Vietnam	2018	Gender, Place & Culture	25(11)	1579 - 1600	10.1080/0966369X.2018.1553851
99	Dawson, NM; Martin, A; Camfield, L	Can agricultural intensification help attain Sustainable Development Goals? Evidence from Africa and Asia	2019	Third World Quarterly	40(5)	926 - 946	10.1080/01436597.2019.1568190
100	Hepp, CM; Bruun, TB; de Neergaard, A	Transitioning towards commercial upland agriculture: A comparative study in Northern Lao PDR	2019	NJAS - Wageningen Journal of Life Sciences	88	57 - 65	10.1016/j.njas.2018.11.001
101	Hiratsuka, M; Nakama, E; Satriadi, T; Fauzi, H; Aryadi, M; Morikawa, Y	An approach to achieve sustainable development goals through participatory land and forest conservation: a case study in South Kalimantan Province, Indonesia	2019	Journal of Sustainable Forestry	38(6)	558 - 571	10.1080/10549811.2019.1598440
102	Kallio, MH; Hogarth, NJ; Moeliono, M; Brockhaus, M; Cole, R; Bong, IW; Wong, GY	The colour of maize: Visions of green growth and farmers perceptions in northern Laos	2019	Land Use Policy	80	185 - 194	10.1016/j.landusepol.2018.10.006
103	Maharani, CD; Moeliono, M; Wong, GY; Brockhaus, M; Carmenta, R; Kallio,MH	Development and equity: A gendered inquiry in a swidden landscape	2019	Forest Policy and Economics	101	120 - 128	10.1016/j.forpol.2018.11.002
104	Nguyen, TT; Hegedús, G; Nguyen, TL	E ect of Land Acquisition and Compensation on the Livelihoods of People in Quang Ninh District, Quang Binh Province: Labor and Income	2019	Land	8		10.3390/land8060091
105	Thwe, HM; Kristiansen, P; Herridge, DF	Benchmarks for improved productivity and profitability of monsoon rice in lower Myanmar	2019	Field Crops Research	233	59 - 69	10.1016/j.fcr.2019.01.004
106	Griffin, C	‘Prosperity beyond belief’: The interaction between a potato crop boom, vulnerability and volcanic hazard in Central Java, Indonesia	2019	Singapore Journal of Tropical Geography	41	23 - 39	10.1111/sjtg.12294
107	Cabasan, MTN; Tabora, JAG; Cabatac, NN; Jumao-as, CM; Soberano, JO; Turba, JV; Dagamac, NHA; Barlaan, E	Economic and ecological perspectives of farmers on rice insect pest management	2019	Global Journal of Environmental Science and Management	5(1)	31 - 42	10.22034/gjesm.2019.01.03
108	Kusakabe, K; Myae, AC	Precarity and Vulnerability: Rubber Plantations in Northern Laos and Northern Shan State, Myanmar	2019	Journal of Contemporary Asia	49(4)	586 - 601	10.1080/00472336.2018.1554161
109	Montefrio, MJF; Dressler, WH	Declining Food Security in a Philippine Oil Palm Frontier: The Changing Role of Cooperatives	2019	Development and Change	50(5)	1342 - 1372	10.1111/dech.12443
110	Park, CMY	“Our Lands are our Lives”: Gendered Experiences of Resistance to Land Grabbing in Rural Cambodia	2019	Feminist Economics	25(4)	21 - 44	10.1080/13545701.2018.1503417
111	Ritzema, RS; Douxchamps, S; Fraval, S; Bolliger, A; Hok, L; Phengsavanh, P; Long, CTM; Hammond, J; van Wijk, MT	Household-level drivers of dietary diversity in transitioning agricultural systems: Evidence from the Greater Mekong Subregion	2019	Agricultural Systems	176		10.1016/j.agsy.2019.102657
112	Santika, T; Wilson, KA; Budiharta, S; Law, EA; Poh, TM; Ancrenaz, M; Struebig, MJ; Meijaard, E	Does oil palm agriculture help alleviate poverty? A multidimensional counterfactual assessment of oil palm development in Indonesia	2019	World Development	120	105 - 117	10.1016/j.worlddev.2019.04.012
113	Sibhatu, KT	Oil Palm Boom and Farm Household Diets in the Tropics	2019	Frontiers in Sustainable Food Systems	3		10.3389/fsufs.2019.00075
114	Thi, NP; Kappas, M; Faust, H	Improving the Socioeconomic Status of Rural Women Associated with Agricultural Land Acquisition: A Case Study in Huong Thuy Town, Thua Thien Hue Province, Vietnam	2019	Land	8		10.3390/land8100151

## Sheet: 3 Results
Number of cases	126
	No. of studies	Period/average no. of years
Change over time	77
Time-space substitution	49
Country	No. of cases
Philippines	9
Vietnam	30
Thailand	12
Laos	28
Malaysia	6
Indonesia	30
Cambodia	7
Myanmar	4
Average no of HHs included	174.51
Socio-economic impacts
Total	Positive	Negative	No change	Unclear
	1	-1	0	x
Income/poverty/wealth/capital accumulation	72	13	6	9
Employment (off-farm)	11	0	0	0
Health	4	3	2	0
Food security/nutrition/hunger	13	27	2	2
Gender equality	3	8	1	1
Social equality	1	10	3	0
Transition type/study type X SE outcomes
Smallholder development	Positive	Negative	No change	Unclear		ELC development	Positive	Negative	No change	Unclear		Land conservation	Positive	Negative	No change	Unclear		State policies	Positive	Negative	No change	Unclear
Income/poverty/wealth/capital accumulation	47	0	2	6		Income/poverty/wealth/capital accumulation	9	13	1	1		Income/poverty/wealth/capital accumulation	10	0	1	0		Income/poverty/wealth/capital accumulation	6	0	2	2
Employment (off-farm)	4	0	0	0		Employment (off-farm)	5	0	0	0		Employment (off-farm)	1	0	0	0		Employment (off-farm)	1	0	0	0
Health	2	3	2	0		Health	0	0	0	0		Health	2	0	0	0		Health	0	0	0	0
Food security/nutrition/hunger	7	9	2	1		Food security/nutrition/hunger	2	13	0	0		Food security/nutrition/hunger	2	0	0	0		Food security/nutrition/hunger	2	5	0	1
Gender equality	0	1	0	1		Gender equality	2	7	1	0		Gender equality	0	0	0	0		Gender equality	1	0	0	0
Economic equality	0	3	2	0		Economic equality	1	4	0	0		Economic equality	0	0	0	0		Economic equality	0	3	1	0
LUC X SE outcomes
Intensification	Positive	Negative	No change	Unclear		Disintensification	Positive	Negative	No change	Unclear		Expansion	Positive	Negative	No change	Unclear		Contraction	Positive	Negative	No change	Unclear
Income/poverty/wealth/capital accumulation	50	8	5	4		Income/poverty/wealth/capital accumulation	8	0	1	0		Income/poverty/wealth/capital accumulation	16	7	1	4		Income/poverty/wealth/capital accumulation	4	0	1	2
Employment (off-farm)	8	0	0	0		Employment (off-farm)	0	0	0	0		Employment (off-farm)	3	0	0	0		Employment (off-farm)	1	0	0	0
Health	1	3	1	0		Health	2	0	1	0		Health	1	0	0	0		Health	0	0	0	0
Food security/nutrition/hunger	9	22	1	2		Food security/nutrition/hunger	1	0	1	0		Food security/nutrition/hunger	3	9	1	0		Food security/nutrition/hunger	0	3	0	1
Gender equality	1	7	1	1		Gender equality	0	0	0	0		Gender equality	1	3	1	0		Gender equality	1	0	0	0
Economic equality	0	8	2	0		Economic equality	0	0	1	0		Economic equality	1	4	0	0		Economic equality	0	2	1	0
Transition type/study type X LUC
	Intensification	Disintensification	Expansion	Contraction
Smallholder development	52	3	16	0
ELC development	20	0	19	0
Land conservation	5	8	0	0
State policies	11	0	0	9
SE outcomes X SE outcomes									Income						Income						Income
	Income/poverty/wealth/capital accumulation	Employment (off-farm)	Health	Food security/nutrition/hunger	Gender equality	Social equality		Employment	Positive	Negative	No change	Unclear		FNS	Positive	Negative	No change	Unclear		Economic equality	Positive	Negative	No change	Unclear
Income/poverty/wealth/capital accumulation	-							Positive	8	3	0	0		Positive	8	0	0	0		Positive	1	0	0	0
Employment (off-farm)	11	-						Negative	0	0	0	0		Negative	6	8	2	1		Negative	4	1	0	1
Health	4	0	-					No change	0	0	0	0		No change	1	0	1	0		No change	1	0	2	0
Food security/nutrition/hunger	29	3	2	-				Unclear	0	0	0	0		Unclear	1	0	0	1		Unclear	0	0	0	0
Gender equality	6	0	0	5	-
Economic equality	10	1	1	4	1	-
Study type X crop
	Rice system (incl. integrated and diversified systems)	Oil palm	Rubber	Aquaculture	Forestry/Tree plantation	Agroforestry	Other specific crop	Mixed/unclear
Smallholder development	17	8	7	3	1	1	18	16
ELC development	0	17	12	0	1	0	3	1
Land conservation	4	0	0	4	0	5	1	1
State policies	2	0	1	0	1	0	1	9
	23	25	20	7	3	6	23	27

## Sheet: 4 Coding explanation 
Case information		Explanation	Notes	Mandatory
Case ID		ID to identify individual cases. Text	Format: "Study ID - no. of case from the study".	*
Study ID		No. representing the study in the list in sheet "A - Included papers". Text		*
Study short		Short version of study name, to easier remember/identify individual papers from database etc. Text	Format: "Author surname (et al. with more than two authors), year of ublication".	*
Period		This period represent the period described for land use change (LUC) in the case. For time-space substitution studies, this period is the year(s) of data collection. Number (year)	This is not always clear and data can include multiple ranges. With multiple data ranges, code the start/end year of the land use data and take earliest start year and latest end year.	*
Country		Country where case is located. Text		*
Coordinates - lat. & long.		Coordinates for location of the case. Decimal number	Either from coordinates presented in paper, or by names and/or maps in paper and using Google Maps to find the location and coordinates. Where the case area is larger than point/village, the coordinates are taken for what is roughly the centre of the case area (based on self placement of marker in Google Maps). Where data is for multiple locations (e.g. multiple villages) the coordinates are base…	*
No. of HH included		This refers to the no. of HHs included in a systematic structured or semi-structured survey. Integer	If multiple methods have been used, note the no. of HHs used for primary results or, if that cannot be assessed, only the no. of HHs included in the most structured survey/method used.
General description of study		Short description of the study. Text	Included in order to provide easy context for coded information. Should not replace full text assessment of studies.	*
Method - LUC		Methods used for aquiring land use data in the case. 1 or NULL	Select the methods used for aquiring land use data in the paper (not what is used for the socio-economic data). Note that categories are not mutually exclusive and multiple can be selected for the same paper. - Remote sensing/data set = LUC information is based on remote sensing, or on existing data sets from the literature based on remote sensing. - Documents/existing mapping = LUC information i…	*
Type of LU study		Type of LUC analysis 1 or NULL	The categories are mutually exclusive. - Change over time refers to studies that describe observations of LUC over time. - Time-space substitution refers to studies that differences in LUC between sub-populations, but not a LUC over time.	*
LU type/crop		Type of crop or crop system (the primary crop analysed or the new crop introduced) 1 or NULL	The coding is either if a specific type of system is analysed (e.g. intensification in paddy rice production) or if a specific crop is investigated (e.g. the economic outcomes of adopting oil palms for smallholders). If the description is for whole diverse production systems with multiple crops, choose mixed/unclear. The categories are not exclusive, but only the primary analysed crop/system shou…	*
Study type		Explanation	Notes	Mandatory
Land governance regime		Land governance regime, based on agency of the involved farmers and how the change decision is affected by actors in the agricultural commodity chain 1 or NULL	Type of land governance regime, either coded for the type of land use change (crop/system change) for smallholder development, ELC development, and land conservation, or for the driver of LUC for state policies. Code categories as exclusive (select only one). - Smallholder development: Case describe transition of smallholder farmers, where the agency for change decision lies with the farmer, irre…	*
Conditions included in the case		Other specific conditions describing the case/the LUC, including drivers. 1 or NULL	Not exclusive - Subsistence => Cash crops: Case describes a transition from farmers producing crops primarily for subsistance towards farmers growing increasingly crops for sale. This transitions does not have to be complete, and the specific wording does not need to be present in the article. Can also be coded if the transition is assessed to take place, e.g. replacement of shifting cultivation …
Land Use Change		Explanation	Notes	Mandatory
Agricultural intensification		Presence of intensification as a land use change type described in the case 1 or NULL	Code categories are not exclusive. Intensification is generally assessed based on input into the production not based on outputs (so based on input of work/technology/fertilizers, not based on yields). Note that anytime the original authors describe the process as intensification, this is assumed to also be a correct assessment. The direction of the change (intensification/disintensification) rel…	(*) - At least one type of LUC needs to be coded/included in the case
Agricultural disintensification		Presence of disintensification as a land use change type described in the case 1 or NULL	Code categories are not exclusive. See definition of agricultural intensification above. These are primarily based on cases that include specific description of the land use change as less intensive, e.g. using descriptions like 'conservation agriculture' or similar. - Agricultural disintensification: General coding for any type of change that reduce the amount of input in the land use. Include a…	(*) - At least one type of LUC needs to be coded/included in the case
Agricultural expansion		Presence of expansion of agricultural area as a land use change type described in the case 1 or NULL	Code categories are not exclusive. Expansion of the agricultural area includes any case that specifically describe a conversion of natural land to agricultural land or an increase in the overall agricultural area. This includes expansion of agricultural area into forests, even if some amount of harvest/resource extraction exists in the forest (e.g. hunting/gathering). It does not include expansio…	(*) - At least one type of LUC needs to be coded/included in the case
Agricultural contraction		Presence of contraction of agricultural area as a land use change type described in the case 1 or NULL	Code categories are not exclusive. See definition of agricultural expansion above. Note that contraction does not necessarily imply an increase in the natural area. Agricultural area can be replaced by other land uses, e.g. infrastructure or urban biult up. - Agricultural contraction: General coding for any type of change that reduce the amount of agricultural area in the case area. This includes…	(*) - At least one type of LUC needs to be coded/included in the case
Socio-economic impacts		Explanation	Notes	Mandatory
Impacts of LUC		Presence of socio-economic impact of land use change described in the case and the direction of this impact 1, 0, -1, x or NULL	Not exclusive. Has to be emperically measured/reported, not only based on calculation by researchers (e.g. a change in profit/income for farmers have to be actually realised and reported by the individual farmers/households. Cannot rely only on potential surplus/calculation of profit). Impacts can be both directly related to the land use change/agricultural production, or reported as happening co…	*

## Sheet: 5 Cases used for dev. search 
Cases used as initial sample to assess quality of search terms in WoS
No.	Authors	Title	Year	Journal	Volume	Pages	DOI
1	Shively, GE	Agricultural Change, Rural Labor Markets, and Forest Clearing: An Illustrative Case from the Philippines	2001	Land Economics	77 (2)	268 - 284	10.2307/3147094
2	Thongmanivong, S; Fujita, Y; Fox, J	Resource Use Dynamics and Land-Cover Change in Ang Nhai Village and Phou Phanang National Reserve Forest, Lao PDR	2005	Environmental Management	36	382 - 393	10.1007/s00267-003-0291-z
3	Castella, JC; Boissaua, S; Thanh, NH; Novosad, P	Impact of forestland allocation on land use in a mountainous province of Vietnam	2006	Land Use Policy	23	147 - 160	10.1016/j.landusepol.2004.07.004
4	Jakobsen, J; Rasmussen, K; Leisz, S; Folving, R; Quang, NV	The effects of land tenure policy on rural livelihoods and food sufficiency in the upland village of Que, North Central Vietnam	2007	Agricultural Systems	94	309 - 319	10.1016/j.agsy.2006.09.007
5	Lestrelin, G; Giordano, M	Upland Development Policy, Livelihood Change and Land Degradation: Interactions from a Laotian Village	2007	Land Degradation & Development	18	55 - 76	10.1002/ldr.756
6	Berg, H; Berg, C; Nguyen, TT	Integrated Rice-Fish Farming: Safeguarding Biodiversity and Ecosystem Services for Sustainable Food Production in the Mekong Delta	2012	Journal of Sustainable Agriculture	36(8)	859 - 872	10.1080/10440046.2012.712090
7	Bonnin, C; Turner, S	At what price rice? Food security, livelihood vulnerability, and state interventions in upland northern Vietnam	2012	Geoforum	43	95 - 105	10.1016/j.geoforum.2011.07.006
8	Hought, J; Birch-Thomsen, T; Petersen, J; De Neergaard, A; Oelofse, M	Biofuels, land use change and smallholder livelihoods: A case study from Banteay Chhmar, Cambodia	2012	Applied Geography	34	525 - 532	10.1016/j.apgeog.2012.02.007
9	Julia; White, B	Gendered experiences of dispossession: oil palm expansion in a Dayak Hibun community in West Kalimantan	2012	The Journal of Peasant Studies	39(3-4)	995 - 1016	10.1080/03066150.2012.676544
10	Kenney-Lazar, M	Plantation rubber, land grabbing and socialproperty transformation in southern Laos	2012	The Journal of Peasant Studies	39(3)	1017 - 1037	10.1080/03066150.2012.674942
11	Obidzinski, K; Andriani, R; Komarudin, H; Andrianto, A	Environmental and Social Impacts of Oil Palm Plantations and their Implications for Biofuel Production in Indonesia	2012	Ecology and Society	17(1)		10.5751/ES-04775-170125
12	Castella, JC; Lestrelin, G; Hett, C; Bourgoin, J; Fitriana, YR; Heinimann, A; Pfund, JL	Effects of Landscape Segregation on Livelihood Vulnerability: Moving From Extensive Shifting Cultivation to Rotational Agriculture and Natural Forests in Northern Laos	2013	Human Ecology	41	63 - 76	10.1007/s10745-012-9538-8
13	Friis, C; Reenberg, A; Heinimann, A; Schönweger, O	Changing local land systems: Implications of a Chinese rubber plantation in Nambak District, Lao PDR	2016	Singapore Journal of Tropical Geography	37	25 - 42	10.1111/sjtg.12137
14	Rahman, SA; Sunderland, T; Kshatriya, M; Roshetko, JM; Pagella, T; Healey, JR	Towards productive landscapes: Trade-offs in tree-cover and income across a matrix of smallholder agricultural land-use systems	2016	Land Use Policy	58	152 - 164	10.1016/j.landusepol.2016.07.003
15	Vongvisouk, T; Broegaard, RB; Mertz, O; Thongmanivong, S	Rush for cash crops and forest protection: Neither land sparing nor land sharing	2016	Land Use Policy	55	182 - 192	10.1016/j.landusepol.2016.04.001
16	Krishna, V; Euler, M; Siregar, H; Qaim, M	Differential livelihood impacts of oil palm expansion in Indonesia	2017	Agricultural Economics	48	639 - 653	10.1111/agec.12363
